# Supplementary material for: Deciphering hub genes and immune landscapes related to neutrophil extracellular traps in spinal cord injury: insights from integrated bioinformatics analyses and experiments
Source: Front Immunol. 2026 Mar 5;17:1742155. doi: 10.3389/fimmu.2026.1742155 (PMC12999400; doi:10.3389/fimmu.2026.1742155)
Supplement: Supplementary file 1 [file Table1.xlsx]

## Sheet: Sheet1
Supplemental Table 1. The list of NETs-related genes
ACTN4
ACTB
TLR4
ITGAM
ENO1
MTOR
TKT
TNF
CAT
MPO
SELP
TLR8
LYZ
CSF3
AKT1
C5AR1
CASP1
ATG7
MAPK1
CTSG
ELANE
RIPK3
PADI4
AKT2
PIK3CA
C3
TLR7
SYK
CLEC7A
CAMP
SELPLG
S100A12
ACTN1
ITGB2
TLR2
GSDMD
RIPK1
IRAK4
MAPK3
ACTG1
CYBB
LTF
AZU1
CLEC6A
SIGLEC14
SRC
HMGB1
MMP9
CTSC
ACTR3
IL10RA
NCF4
CYBA
RAC1
GP1BA
ANXA1
FCGR2A
PRKCG
RAF1
GSN
C5
SIGLEC5
MAP3K7
AQP9
MSN
MAP2K2
PLCG2
CAPZA1
ITGA2B
HDAC4
LDHA
PRKCB
PIK3R1
PIK3R5
SIGLEC9
ANXA3
FCGR1A
RAC2
HSPA1L
TALDO1
HDAC10
HDAC1
PLCG1
NCF1
AGER
MAP2K1
PFN1
NFKB1
ITGB3
VWF
CLCN5
TPI1
HDAC5
HDAC7
HSPA1A
FGA
SERPINB1
LCN2
DEK
ACTA2
FGG
CSF1
RETN
MYL6B
VDAC1
VDAC3
PPIA
PIK3CB
GAPDH
NCF2
CORO1A
CLCN4
PIK3CD
GPI
CASP4
PPIF
UBA52
HDAC8
LDHB
PIK3R2
IL10RB
HDAC2
FGB
ALDOA
ARPC1B
AKT3
RELA
HSPA8
PRKCA
ITGAL
HDAC11
VDAC2
HDAC9
CLCN3
CR1
HDAC6
CSF2
PRDX2
PIK3R3
FPR1
PGK1
HAT1
HDAC3
IL17A
CD44
DEFA3
CCDC25
DNASE1
IL36RN
CXCR4
ILK
FGL2
WASL
MAPK14
CCL5
PTAFR
TICAM1
IL33
TLR9
HRG
SLC25A37
MYD88
SLC22A4
F2RL2
IRF1
LPAR3
ITGB1
LDLR
DNAJB1
KLF2
SGK1
PKM
NLRP3
S1PR2
LCP1
FCGR2B
CD177
STAT3
SPP1
ORAI1
KRT10
CARD11
CXCL2
CLEC4E
IL1B
NOX4
FCAR
ARPIN
GPBAR1
CCL4
PF4
TECPR2
KCNN3
MAPK7
NFKBIA
ENTPD4
F3
MCOLN3
C3AR1
XIST
TNFRSF10C
MYH9
SUCNR1
PARVB
PRTN3
CEBPB
MFN1
CCL3
MFN2
H2AX
SOCS3
TIMP1
S100A8
IL5
CXCL1
CD274
NFIL3
TNFAIP3
IL12A
CCL2
PROCR
HIF1A
IL6
IL1RL1
CFTR
P2RX1
MNDA
S100A9
NFE2L2
VNN3
OPA1
